# Supplementary material for: Indole Diterpene Derivatives from the Aspergillus flavus GZWMJZ-288, an Endophytic Fungus from Garcinia multiflora
Source: Molecules. 2023 Dec 4;28(23):7931. doi: 10.3390/molecules28237931 (PMC10707737; doi:10.3390/molecules28237931)
Supplement: Supplementary file 1 [file molecules-28-07931-s001.zip]

Archive with 1 entries (1 files):
- molecules-2700014-supplementary.pdf
